# Supplementary material for: Inequality in Childhood Immunization Coverage: A Scoping Review of Data Sources, Analyses, and Reporting Methods
Source: Vaccines (Basel). 2024 Jul 29;12(8):850. doi: 10.3390/vaccines12080850 (PMC11360733; doi:10.3390/vaccines12080850)
Supplement: Supplementary file 1 [file vaccines-12-00850-s001.zip]

Archive with 4 entries (4 files):
- File S1.pdf
- vaccines-3083542 - Supplementary Figure S1.pdf
- vaccines-3083542 - Supplementary Table S1.pdf
- vaccines-3083542 - Supplementary Tables S2, S3.pdf
